# Supplementary material for: Magnetically induced currents and aromaticity in ligand-stabilized Au and AuPt superatoms
Source: Nat Commun. 2021 Apr 30;12:2477. doi: 10.1038/s41467-021-22715-x (PMC8087673; doi:10.1038/s41467-021-22715-x)
Supplement: Supplementary file 6 — Supplementary Data 1 [file 41467_2021_22715_MOESM6_ESM.xyz]

282
Comment: xyz coordinates (unit Å) of cluster 1. Optimized by using the GPAW DFT program and PBE xc
Au       0.00000000       0.00000000       0.00000000
H        0.00000000       0.00000000       1.72266868
Au       2.36617443      -0.41325474      -1.38188338
Au       2.10144020       1.39523992       0.96899216
Au      -2.36617443       0.41325474      -1.38188338
Au      -2.10144020      -1.39523992       0.96899216
Au       0.41325405       2.36617440      -1.38188283
Au      -1.39524033       2.10143965       0.96899118
Au      -0.41325405      -2.36617440      -1.38188283
Au       1.39524033      -2.10143965       0.96899118
P        4.21260532      -0.74369961      -2.81199937
P        3.53699525       2.47661683       2.44645928
C        5.07425302       0.83245525      -3.18591353
C        5.40501782       1.65853524      -2.09989401
H        5.10360719       1.37436588      -1.09003365
C        6.12306211       2.83633505      -2.30480108
H        6.39978995       3.45305931      -1.44847670
C        6.49006362       3.21769812      -3.59830801
H        7.04865946       4.14038147      -3.75855660
C        6.13984380       2.41436480      -4.68502656
H        6.41761485       2.70836501      -5.69762646
C        5.44146053       1.22211609      -4.48195076
H        5.19078428       0.59408116      -5.33573212
C        3.76902035      -1.45755009      -4.44378379
C        2.43320765      -1.43334729      -4.86492474
H        1.66784900      -1.04389008      -4.18864023
C        2.08058943      -1.92474279      -6.12415578
H        1.03462586      -1.91388947      -6.43258631
C        3.05990318      -2.44808238      -6.97088752
H        2.78367955      -2.83260130      -7.95284723
C        4.39139553      -2.49586480      -6.54920495
H        5.15694758      -2.91905321      -7.20119988
C        4.74622397      -2.00977228      -5.29062140
H        5.78655586      -2.06624568      -4.96553308
C        5.57163235      -1.86407645      -2.26388245
C        6.91794477      -1.46960158      -2.25466707
H        7.19359167      -0.45050722      -2.52456361
C        7.92019086      -2.38643241      -1.92228429
H        8.96425386      -2.06915523      -1.93268669
C        7.59166323      -3.70251785      -1.59485007
H        8.37566062      -4.41776294      -1.34206210
C        6.25033064      -4.09688445      -1.59209452
H        5.98610809      -5.12235798      -1.33011521
C        5.24547667      -3.18660807      -1.92042809
H        4.20334215      -3.51172111      -1.92289074
C        5.28966486       2.67689616       1.92717683
C        5.93891405       3.91971144       1.91638855
H        5.39480386       4.82546718       2.18401267
C        7.29276664       4.00411119       1.57803344
H        7.78861410       4.97599966       1.58000915
C        8.00864314       2.85195822       1.24905709
H        9.06506472       2.91842777       0.98714603
C        7.36330391       1.61139294       1.25245896
H        7.91574566       0.70765878       0.99204352
C        6.01256801       1.52119780       1.58591905
H        5.51972015       0.54660766       1.59440172
C        2.98286299       4.18334653       2.83288342
C        2.92659638       4.69491538       4.13699116
H        3.17937837       4.06145246       4.98655595
C        2.54850967       6.02191665       4.35552869
H        2.49992407       6.40848059       5.37390418
C        2.23903778       6.85126177       3.27650187
H        1.94946270       7.88862381       3.44778451
C        2.28788321       6.34582699       1.97482208
H        2.05402884       6.98739375       1.12396993
C        2.64099305       5.01472721       1.75407587
H        2.65472125       4.61977388       0.73760332
C        3.69690701       1.64326162       4.07608598
C        4.75984664       1.95749926       4.94023347
H        5.53026907       2.66230684       4.62402148
C        4.83802964       1.37224940       6.20419002
H        5.66481535       1.62947017       6.86831505
C        3.86180148       0.45956479       6.61544290
H        3.92371016      -0.00033801       7.60261403
C        2.81646630       0.12540263       5.75188095
H        2.06976963      -0.60987246       6.05696456
C        2.73192637       0.71358534       4.48747482
H        1.92103469       0.44588139       3.80660111
P       -4.21260532       0.74369961      -2.81199937
P       -3.53699525      -2.47661683       2.44645928
C       -5.07425302      -0.83245525      -3.18591353
C       -5.40501782      -1.65853524      -2.09989401
H       -5.10360719      -1.37436588      -1.09003365
C       -6.12306211      -2.83633505      -2.30480108
H       -6.39978995      -3.45305931      -1.44847670
C       -6.49006362      -3.21769812      -3.59830801
H       -7.04865946      -4.14038147      -3.75855660
C       -6.13984380      -2.41436480      -4.68502656
H       -6.41761485      -2.70836501      -5.69762646
C       -5.44146053      -1.22211609      -4.48195076
H       -5.19078428      -0.59408116      -5.33573212
C       -3.76902035       1.45755009      -4.44378379
C       -2.43320765       1.43334729      -4.86492474
H       -1.66784900       1.04389008      -4.18864023
C       -2.08058943       1.92474279      -6.12415578
H       -1.03462586       1.91388947      -6.43258631
C       -3.05990318       2.44808238      -6.97088752
H       -2.78367955       2.83260130      -7.95284723
C       -4.39139553       2.49586480      -6.54920495
H       -5.15694758       2.91905321      -7.20119988
C       -4.74622397       2.00977228      -5.29062140
H       -5.78655586       2.06624568      -4.96553308
C       -5.57163235       1.86407645      -2.26388245
C       -6.91794477       1.46960158      -2.25466707
H       -7.19359167       0.45050722      -2.52456361
C       -7.92019086       2.38643241      -1.92228429
H       -8.96425386       2.06915523      -1.93268669
C       -7.59166323       3.70251785      -1.59485007
H       -8.37566062       4.41776294      -1.34206210
C       -6.25033064       4.09688445      -1.59209452
H       -5.98610809       5.12235798      -1.33011521
C       -5.24547667       3.18660807      -1.92042809
H       -4.20334215       3.51172111      -1.92289074
C       -5.28966486      -2.67689616       1.92717683
C       -5.93891405      -3.91971144       1.91638855
H       -5.39480386      -4.82546718       2.18401267
C       -7.29276664      -4.00411119       1.57803344
H       -7.78861410      -4.97599966       1.58000915
C       -8.00864314      -2.85195822       1.24905709
H       -9.06506472      -2.91842777       0.98714603
C       -7.36330391      -1.61139294       1.25245896
H       -7.91574566      -0.70765878       0.99204352
C       -6.01256801      -1.52119780       1.58591905
H       -5.51972015      -0.54660766       1.59440172
C       -2.98286299      -4.18334653       2.83288342
C       -2.92659638      -4.69491538       4.13699116
H       -3.17937837      -4.06145246       4.98655595
C       -2.54850967      -6.02191665       4.35552869
H       -2.49992407      -6.40848059       5.37390418
C       -2.23903778      -6.85126177       3.27650187
H       -1.94946270      -7.88862381       3.44778451
C       -2.28788321      -6.34582699       1.97482208
H       -2.05402884      -6.98739375       1.12396993
C       -2.64099305      -5.01472721       1.75407587
H       -2.65472125      -4.61977388       0.73760332
C       -3.69690701      -1.64326162       4.07608598
C       -4.75984664      -1.95749926       4.94023347
H       -5.53026907      -2.66230684       4.62402148
C       -4.83802964      -1.37224940       6.20419002
H       -5.66481535      -1.62947017       6.86831505
C       -3.86180148      -0.45956479       6.61544290
H       -3.92371016       0.00033801       7.60261403
C       -2.81646630      -0.12540263       5.75188095
H       -2.06976963       0.60987246       6.05696456
C       -2.73192637      -0.71358534       4.48747482
H       -1.92103469      -0.44588139       3.80660111
P        0.74370000       4.21260562      -2.81199845
P       -2.47661714       3.53699424       2.44645916
C       -0.83245344       5.07425421      -3.18591222
C       -1.65853436       5.40501880      -2.09989307
H       -1.37436627       5.10360668      -1.09003226
C       -2.83633430       6.12306291      -2.30480011
H       -3.45305945       6.39978940      -1.44847600
C       -3.21769734       6.49006486      -3.59830701
H       -4.14038103       7.04865930      -3.75855606
C       -2.41436157       6.13984708      -4.68502466
H       -2.70836155       6.41761840      -5.69762523
C       -1.22211291       5.44146387      -4.48194875
H       -0.59407811       5.19078920      -5.33572981
C        1.45755109       3.76902101      -4.44378277
C        1.43334800       2.43320824      -4.86492401
H        1.04389164       1.66784929      -4.18863931
C        1.92474343       2.08058980      -6.12415664
H        1.91389040       1.03462638      -6.43258575
C        2.44808258       3.05990376      -6.97088685
H        2.83260094       2.78368034      -7.95284709
C        2.49586547       4.39139536      -6.54920482
H        2.91905358       5.15694809      -7.20119938
C        2.00977278       4.74622493      -5.29061992
H        2.06624706       5.78655596      -4.96553191
C        1.86407676       5.57163205      -2.26388097
C        1.46960216       6.91794568      -2.25466578
H        0.45050701       7.19359132      -2.52456103
C        2.38643144       7.92018975      -1.92228347
H        2.06915469       8.96425406      -1.93268523
C        3.70251843       7.59166382      -1.59484951
H        4.41776260       8.37566051      -1.34206257
C        4.09688463       6.25032926      -1.59209423
H        5.12235795       5.98610823      -1.33011578
C        3.18660928       5.24547804      -1.92042686
H        3.51172187       4.20334149      -1.92289096
C       -2.67689714       5.28966323       1.92717697
C       -3.91971185       5.93891256       1.91638839
H       -4.82546789       5.39480288       2.18401235
C       -4.00411161       7.29276597       1.57803318
H       -4.97600015       7.78861322       1.58000923
C       -2.85195850       8.00864237       1.24905673
H       -2.91842782       9.06506351       0.98714676
C       -1.61139417       7.36330262       1.25245917
H       -0.70765919       7.91574430       0.99204412
C       -1.52119826       6.01256639       1.58591933
H       -0.54660823       5.51971858       1.59440199
C       -4.18334732       2.98286059       2.83288274
C       -4.69491680       2.92659019       4.13699062
H       -4.06145193       3.17937057       4.98655579
C       -6.02191727       2.54850702       4.35552857
H       -6.40848116       2.49992136       5.37390221
C       -6.85126329       2.23903794       3.27650049
H       -7.88862609       1.94946098       3.44778277
C       -6.34582780       2.28788370       1.97482076
H       -6.98739482       2.05402772       1.12396867
C       -5.01472956       2.64099214       1.75407428
H       -4.61977532       2.65472091       0.73760301
C       -1.64326241       3.69690587       4.07608652
C       -1.95750196       4.75984647       4.94023156
H       -2.66230793       5.53026851       4.62402166
C       -1.37224948       4.83802890       6.20419130
H       -1.62947085       5.66481550       6.86831525
C       -0.45956596       3.86180170       6.61544138
H        0.00033767       3.92371052       7.60261425
C       -0.12540261       2.81646646       5.75188224
H        0.60987153       2.06976970       6.05696484
C       -0.71358719       2.73192628       4.48747345
H       -0.44588273       1.92103479       3.80660161
P       -0.74370000      -4.21260562      -2.81199845
P        2.47661714      -3.53699424       2.44645916
C        0.83245344      -5.07425421      -3.18591222
C        1.65853436      -5.40501880      -2.09989307
H        1.37436627      -5.10360668      -1.09003226
C        2.83633430      -6.12306291      -2.30480011
H        3.45305945      -6.39978940      -1.44847600
C        3.21769734      -6.49006486      -3.59830701
H        4.14038103      -7.04865930      -3.75855606
C        2.41436157      -6.13984708      -4.68502466
H        2.70836155      -6.41761840      -5.69762523
C        1.22211291      -5.44146387      -4.48194875
H        0.59407811      -5.19078920      -5.33572981
C       -1.45755109      -3.76902101      -4.44378277
C       -1.43334800      -2.43320824      -4.86492401
H       -1.04389164      -1.66784929      -4.18863931
C       -1.92474343      -2.08058980      -6.12415664
H       -1.91389040      -1.03462638      -6.43258575
C       -2.44808258      -3.05990376      -6.97088685
H       -2.83260094      -2.78368034      -7.95284709
C       -2.49586547      -4.39139536      -6.54920482
H       -2.91905358      -5.15694809      -7.20119938
C       -2.00977278      -4.74622493      -5.29061992
H       -2.06624706      -5.78655596      -4.96553191
C       -1.86407676      -5.57163205      -2.26388097
C       -1.46960216      -6.91794568      -2.25466578
H       -0.45050701      -7.19359132      -2.52456103
C       -2.38643144      -7.92018975      -1.92228347
H       -2.06915469      -8.96425406      -1.93268523
C       -3.70251843      -7.59166382      -1.59484951
H       -4.41776260      -8.37566051      -1.34206257
C       -4.09688463      -6.25032926      -1.59209423
H       -5.12235795      -5.98610823      -1.33011578
C       -3.18660928      -5.24547804      -1.92042686
H       -3.51172187      -4.20334149      -1.92289096
C        2.67689714      -5.28966323       1.92717697
C        3.91971185      -5.93891256       1.91638839
H        4.82546789      -5.39480288       2.18401235
C        4.00411161      -7.29276597       1.57803318
H        4.97600015      -7.78861322       1.58000923
C        2.85195850      -8.00864237       1.24905673
H        2.91842782      -9.06506351       0.98714676
C        1.61139417      -7.36330262       1.25245917
H        0.70765919      -7.91574430       0.99204412
C        1.52119826      -6.01256639       1.58591933
H        0.54660823      -5.51971858       1.59440199
C        4.18334732      -2.98286059       2.83288274
C        4.69491680      -2.92659019       4.13699062
H        4.06145193      -3.17937057       4.98655579
C        6.02191727      -2.54850702       4.35552857
H        6.40848116      -2.49992136       5.37390221
C        6.85126329      -2.23903794       3.27650049
H        7.88862609      -1.94946098       3.44778277
C        6.34582780      -2.28788370       1.97482076
H        6.98739482      -2.05402772       1.12396867
C        5.01472956      -2.64099214       1.75407428
H        4.61977532      -2.65472091       0.73760301
C        1.64326241      -3.69690587       4.07608652
C        1.95750196      -4.75984647       4.94023156
H        2.66230793      -5.53026851       4.62402166
C        1.37224948      -4.83802890       6.20419130
H        1.62947085      -5.66481550       6.86831525
C        0.45956596      -3.86180170       6.61544138
H       -0.00033767      -3.92371052       7.60261425
C        0.12540261      -2.81646646       5.75188224
H       -0.60987153      -2.06976970       6.05696484
C        0.71358719      -2.73192628       4.48747345
H        0.44588273      -1.92103479       3.80660161
