# Supplementary material for: Magnetically induced currents and aromaticity in ligand-stabilized Au and AuPt superatoms
Source: Nat Commun. 2021 Apr 30;12:2477. doi: 10.1038/s41467-021-22715-x (PMC8087673; doi:10.1038/s41467-021-22715-x)
Supplement: Supplementary file 7 — Supplementary Data 2 [file 41467_2021_22715_MOESM7_ESM.xyz]

282
Comment: xyz coordinates (unit Å) of cluster 2. Optimized by using the GPAW DFT program and PBE xc
Pt      0.00000000       0.00000000       0.00000000      
H     -0.00004372       1.62906769      -0.00006580       
Au      1.37516863       0.86434182       2.10453333      
Au      2.26793676      -1.42094525       0.19988479      
Au     -0.21899574      -1.68387821       2.11743148      
Au     -1.94751092       1.01750029       1.49710245      
P      2.32571995       2.13629590       3.80957814       
P      4.15276453      -2.81452345       0.29477736       
P     -0.40163495      -3.17829030       3.93443638       
P     -3.59026117       2.43176785       2.32712030       
C      4.14345559       2.42045521       3.74560970       
C      4.97660458       2.34430322       4.87182942       
H      4.55998951       2.06827610       5.84068141       
C      6.34000588       2.63054140       4.76121901       
H      6.97674089       2.56580495       5.64486384       
C      6.88113381       3.00843785       3.53109655       
H      7.94260605       3.24422263       3.44791212       
C      6.05497151       3.08796189       2.40714355       
H      6.47030990       3.38079381       1.44235087       
C      4.69753872       2.78645534       2.50876517       
H      4.05667325       2.84623771       1.62717602       
C      2.04860393       1.49158254       5.50677058       
C      2.47956831       0.18497179       5.79067103       
H      2.94241446      -0.41795373       5.00787166       
C      2.31336941      -0.35614262       7.06476520       
H      2.65331952      -1.37203125       7.26734452       
C      1.69385614       0.39491738       8.06761645       
H      1.55455004      -0.02913846       9.06287999       
C      1.24460611       1.68598044       7.78922532       
H      0.75927987       2.27529407       8.56959622       
C      1.42430644       2.23787846       6.51715490       
H      1.07996358       3.25164772       6.31270844       
C      1.65818784       3.85341002       3.86211553       
C      0.33024835       4.07641894       3.46860119       
H     -0.27128719       3.23943785       3.10745424       
C     -0.21610993       5.36010866       3.52338707       
H     -1.25141172       5.51904745       3.22206262       
C      0.56367626       6.43670533       3.95161388       
H      0.13910115       7.44066047       3.98311435       
C      1.88955815       6.22278995       4.33327455       
H      2.50535215       7.05915748       4.66766707       
C      2.43433902       4.93863663       4.29710549       
H      3.46769105       4.78205518       4.60671849       
C      5.55875913      -2.31235022       1.37983625       
C      5.28986331      -1.44630015       2.45148586       
H      4.28365371      -1.03520854       2.56611898       
C      6.30232202      -1.09639729       3.34868296       
H      6.08448597      -0.41487292       4.17178044       
C      7.59277328      -1.60398467       3.18291741       
H      8.38076212      -1.34085916       3.88944809       
C      7.87724680      -2.43680435       2.09788829       
H      8.88841072      -2.81949146       1.94868892       
C      6.86943479      -2.78260226       1.19655009       
H      7.11033141      -3.41763465       0.34281933       
C      3.70126521      -4.49712725       0.89808670       
C      2.36831001      -4.90409151       0.72692775       
H      1.64578241      -4.20787452       0.29523004       
C      1.96054625      -6.17908177       1.11836408       
H      0.92099804      -6.48187080       0.98766136       
C      2.87718214      -7.06183178       1.69094319       
H      2.55637503      -8.05646047       2.00311297       
C      4.20091410      -6.66143608       1.88143014       
H      4.91862826      -7.34402360       2.33960638       
C      4.61247758      -5.38535673       1.49266544       
H      5.64529395      -5.08149230       1.66709150       
C      4.97406834      -3.12280008      -1.32716558       
C      5.69078601      -4.29426897      -1.62089720       
H      5.73967405      -5.10273609      -0.88978865       
C      6.33218306      -4.44158229      -2.85207912       
H      6.88983853      -5.35504222      -3.06598357       
C      6.25868157      -3.42402646      -3.80700169       
H      6.75737476      -3.53895599      -4.77055793       
C      5.53893895      -2.26153689      -3.52676072       
H      5.46556179      -1.46709964      -4.27050049       
C      4.89571562      -2.11126845      -2.29702780       
H      4.31406715      -1.21201609      -2.08753010       
C      1.13913741      -3.50436851       4.88794151       
C      1.09396360      -3.98577547       6.20695690       
H      0.13389715      -4.09963224       6.71192223       
C      2.27193284      -4.33044017       6.86997491       
H      2.22568497      -4.71310322       7.89037977       
C      3.50594158      -4.18885689       6.22870909       
H      4.42583663      -4.46109238       6.74878586       
C      3.55864550      -3.69636077       4.92327257       
H      4.51829389      -3.57648859       4.42046239       
C      2.37944632      -3.35411746       4.25554213       
H      2.41340344      -2.96902078       3.23515058       
C     -0.98070113      -4.88369774       3.55151440       
C     -0.32692632      -6.03786781       4.01008990       
H      0.58708487      -5.95579355       4.59591461       
C     -0.84400244      -7.30303205       3.72318247       
H     -0.32796830      -8.19036955       4.09344699       
C     -2.01475977      -7.43282651       2.97500508       
H     -2.41898872      -8.42084231       2.75180696       
C     -2.66580944      -6.28819470       2.50938813       
H     -3.57718332      -6.37699557       1.91766107       
C     -2.15043153      -5.02363109       2.78932228       
H     -2.66255351      -4.13287315       2.42202409       
C     -1.55326327      -2.63876380       5.26725952       
C     -1.31921552      -1.37949761       5.84397939       
H     -0.50805405      -0.75400361       5.46654506       
C     -2.10134873      -0.93605665       6.90772817       
H     -1.89207494       0.03154693       7.36524392       
C     -3.14396291      -1.72938370       7.39674281       
H     -3.75647924      -1.38022835       8.22920975       
C     -3.39396066      -2.97298127       6.81570890       
H     -4.20047962      -3.60456444       7.19266002       
C     -2.60161055      -3.42992645       5.75818953       
H     -2.80183041      -4.40903556       5.32303905       
C     -3.46412943       3.15308228       4.02149061       
C     -2.73926072       2.45914447       5.00207731       
H     -2.26415468       1.50889357       4.74889728       
C     -2.61401271       2.98828102       6.28860930       
H     -2.03826501       2.44669182       7.04052676       
C     -3.20404469       4.21190900       6.61089153       
H     -3.09128525       4.62919234       7.61170562       
C     -3.92883383       4.90780949       5.63942564       
H     -4.38771085       5.86849880       5.87961365       
C     -4.05683075       4.38319410       4.35335666       
H     -4.61238424       4.94521048       3.60235693       
C     -3.62717532       3.91874623       1.24095015       
C     -2.43037189       4.31434496       0.62226446       
H     -1.53723086       3.69709382       0.73861426       
C     -2.38698091       5.46581931      -0.16416559       
H     -1.45313771       5.75182900      -0.65033604       
C     -3.53757171       6.23537269      -0.34280991       
H     -3.50049514       7.13974951      -0.95124220       
C     -4.73857522       5.83616129       0.24960753       
H     -5.64626875       6.42072588       0.09672227       
C     -4.78716360       4.68076901       1.03266424       
H     -5.73441666       4.36408064       1.47221796       
C     -5.29937649       1.77052606       2.22143238       
C     -6.17828442       1.72694805       3.31310728       
H     -5.86596599       2.12023848       4.28028618       
C     -7.45846851       1.18513089       3.16497609       
H     -8.13480026       1.16616629       4.02139333       
C     -7.87274947       0.68500248       1.92990685       
H     -8.87093759       0.25984925       1.81981094       
C     -6.99581783       0.71353481       0.84076560       
H     -7.30247483       0.30134627      -0.12168399       
C     -5.71537253       1.24399417       0.98540140       
H     -5.02619993       1.23626143       0.13863358       
Au     -1.37517399       0.86433285      -2.10453423      
Au     -2.26793254      -1.42095130      -0.19988210      
Au      0.21899152      -1.68388219      -2.11743169      
Au      1.94752895       1.01751852      -1.49707115      
P     -2.32572124       2.13629070      -3.80957892       
P     -4.15276829      -2.81452251      -0.29476882       
P      0.40162942      -3.17829727      -3.93443553       
P      3.59027319       2.43178970      -2.32709506       
C     -4.14345737       2.42044799      -3.74560772       
C     -4.97661017       2.34428569      -4.87182533       
H     -4.55999511       2.06825622      -5.84067593       
C     -6.34001164       2.63051998      -4.76121068       
H     -6.97674831       2.56577861      -5.64485541       
C     -6.88113501       3.00842945      -3.53109157       
H     -7.94260501       3.24421955      -3.44790816       
C     -6.05496846       3.08796207      -2.40714069       
H     -6.47030162       3.38080449      -1.44234944       
C     -4.69753691       2.78645373      -2.50876388       
H     -4.05666796       2.84623792      -1.62717740       
C     -2.04860668       1.49157848      -5.50677239       
C     -2.47956158       0.18496307      -5.79066751       
H     -2.94238164      -0.41796949      -5.00785883       
C     -2.31337098      -0.35614858      -7.06476479       
H     -2.65331533      -1.37203912      -7.26734086       
C     -1.69386763       0.39491358      -8.06761898       
H     -1.55456628      -0.02914182      -9.06288441       
C     -1.24461701       1.68597659      -7.78922992       
H     -0.75928925       2.27528935      -8.56959993       
C     -1.42431821       2.23787540      -6.51716010       
H     -1.07997764       3.25164643      -6.31271570       
C     -1.65819230       3.85340691      -3.86212113       
C     -0.33025157       4.07641904      -3.46861252       
H      0.27128498       3.23943925      -3.10746155       
C      0.21610300       5.36010835      -3.52340465       
H      1.25140440       5.51904873      -3.22208041       
C     -0.56368453       6.43670441      -3.95163103       
H     -0.13910777       7.44065868      -3.98313552       
C     -1.88956833       6.22278646      -4.33328451       
H     -2.50536519       7.05915140      -4.66767755       
C     -2.43434583       4.93863264      -4.29711064       
H     -3.46770002       4.78204918      -4.60671826       
C     -5.55876628      -2.31234841      -1.37982364       
C     -5.28987036      -1.44629453      -2.45147222       
H     -4.28366137      -1.03520067      -2.56609777       
C     -6.30232845      -1.09639359      -3.34866848       
H     -6.08449224      -0.41486655      -4.17176332       
C     -7.59277753      -1.60398263      -3.18290635       
H     -8.38076596      -1.34085815      -3.88943802       
C     -7.87725260      -2.43680212      -2.09787583       
H     -8.88841626      -2.81948641      -1.94867737       
C     -6.86944184      -2.78260039      -1.19653897       
H     -7.11033740      -3.41763530      -0.34280782       
C     -3.70127240      -4.49712689      -0.89808084       
C     -2.36831376      -4.90408964      -0.72692655       
H     -1.64578695      -4.20787123      -0.29522931       
C     -1.96055184      -6.17907746      -1.11836622       
H     -0.92100143      -6.48186613      -0.98766903       
C     -2.87718650      -7.06182832      -1.69094074       
H     -2.55638122      -8.05645528      -2.00311404       
C     -4.20092332      -6.66143455      -1.88142096       
H     -4.91863755      -7.34402226      -2.33959298       
C     -4.61248511      -5.38535671      -1.49265432       
H     -5.64530349      -5.08149132      -1.66707843       
C     -4.97407236      -3.12280397       1.32717300       
C     -5.69079279      -4.29426862       1.62090495       
H     -5.73968398      -5.10273475       0.88979252       
C     -6.33218947      -4.44158308       2.85208450       
H     -6.88985137      -5.35503679       3.06598766       
C     -6.25868213      -3.42402622       3.80701186       
H     -6.75737606      -3.53895625       4.77056552       
C     -5.53893663      -2.26154165       3.52676824       
H     -5.46555656      -1.46710471       4.27051086       
C     -4.89571752      -2.11126974       2.29703785       
H     -4.31406774      -1.21201932       2.08753525       
C     -1.13914503      -3.50437615      -4.88794024       
C     -1.09396685      -3.98577734      -6.20695760       
H     -0.13389845      -4.09963010      -6.71191943       
C     -2.27193221      -4.33043834      -6.86998171       
H     -2.22568032      -4.71309892      -7.89038658       
C     -3.50594594      -4.18885220      -6.22872211       
H     -4.42583575      -4.46108270      -6.74880712       
C     -3.55865321      -3.69636147      -4.92328489       
H     -4.51830423      -3.57648576      -4.42047983       
C     -2.37945569      -3.35412763      -4.25554357       
H     -2.41341774      -2.96904203      -3.23514927       
C      0.98069891      -4.88370349      -3.55151406       
C      0.32692440      -6.03787441      -4.01008979       
H     -0.58708619      -5.95580102      -4.59591394       
C      0.84400104      -7.30303713      -3.72317712       
H      0.32796866      -8.19037843      -4.09343898       
C      2.01475721      -7.43282958      -2.97499870       
H      2.41898665      -8.42084402      -2.75179895       
C      2.66580683      -6.28819621      -2.50938409       
H      3.57718125      -6.37699573      -1.91765668       
C      2.15042581      -5.02363246      -2.78931909       
H      2.66254406      -4.13287393      -2.42201685       
C      1.55325314      -2.63876855      -5.26726284       
C      1.31919986      -1.37950276      -5.84397982       
H      0.50803367      -0.75401393      -5.46654565       
C      2.10133245      -0.93605749      -6.90772668       
H      1.89205467       0.03154454      -7.36524487       
C      3.14395332      -1.72937639      -7.39673921       
H      3.75647144      -1.38021705      -8.22920264       
C      3.39395985      -2.97297386      -6.81570556       
H      4.20049144      -3.60454651      -7.19264710       
C      2.60160620      -3.42992475      -5.75819042       
H      2.80183087      -4.40903217      -5.32303769       
C      3.46413726       3.15309375      -4.02147088       
C      2.73927086       2.45915150      -5.00205859       
H      2.26416897       1.50889793      -4.74887820       
C      2.61401765       2.98828753      -6.28859104       
H      2.03827214       2.44669232      -7.04050730       
C      3.20403549       4.21192162      -6.61087359       
H      3.09125838       4.62921517      -7.61168177       
C      3.92882542       4.90782466      -5.63940835       
H      4.38769582       5.86851721      -5.87959847       
C      4.05683308       4.38320414      -4.35334217       
H      4.61239047       4.94522210      -3.60234530       
C      3.62718446       3.91877042      -1.24092295       
C      2.43037181       4.31437217      -0.62225219       
H      1.53723453       3.69712294      -0.73861395       
C      2.38697203       5.46584683       0.16418156       
H      1.45312219       5.75185306       0.65034209       
C      3.53755989       6.23539719       0.34283931       
H      3.50047721       7.13977725       0.95126734       
C      4.73857439       5.83617921      -0.24955203       
H      5.64626776       6.42073696      -0.09664237       
C      4.78716763       4.68078843      -1.03261125       
H      5.73443186       4.36410097      -1.47214767       
C      5.29938498       1.77053502      -2.22141964       
C      6.17828504       1.72694899      -3.31310051       
H      5.86596386       2.12024047      -4.28027804       
C      7.45846591       1.18512006      -3.16497745       
H      8.13479384       1.16615113      -4.02139773       
C      7.87274945       0.68498301      -1.92991177       
H      8.87093633       0.25982465      -1.81982035       
C      6.99582133       0.71351570      -0.84076690       
H      7.30247535       0.30131311       0.12167752       
C      5.71538075       1.24399010      -0.98539489       
H      5.02621058       1.23625471      -0.13862620       
